# Supplementary material for: Copper-Modified Double-Emission Carbon Dots for Rapid Detection of Thiophanate Methyl in Food
Source: Foods. 2022 Oct 24;11(21):3336. doi: 10.3390/foods11213336 (PMC9656121; doi:10.3390/foods11213336)
Supplement: Supplementary file 1 [file foods-11-03336-s001.zip]

Archive with 1 entries (1 files):
- foods-1888046-supplementary.pdf
